# Supplementary material for: Continuous Positive Airway Pressure (CPAP) face-mask ventilation is an easy and cheap option to manage a massive influx of patients presenting acute respiratory failure during the SARS-CoV-2 outbreak: A retrospective cohort study
Source: PLoS One. 2020 Oct 14;15(10):e0240645. doi: 10.1371/journal.pone.0240645 (PMC7556440; doi:10.1371/journal.pone.0240645)
Supplement: S1 Dataset — (XLSX) [file pone.0240645.s001.xlsx]

## Sheet: Feuil1
UPN	groupe 0 (lata/intolé) 1 amélio 2 IOT	Age	Sexe	sexe F	IGS	Obésité	taille	poids	BMI	HTA	Diabète	CMI	patho respi chronique	insuff rénale chronique	AVC	cancer	Autres, insff rén ? AVC ? Cancer ?	AINS	Corticoïdes pré covid	IEC/ARA II	délai recours urg	service ini CPAP	CPAP en réa	CPAP en UHCD	CPAP en méd	délai urg-CPAP	admission réa O/N	délai urg-réa	délai CPAP-rea	DV avant CPAP	HQ	HQ date	AZ	AZ date	lop rito	Lop Rito date	Remdesivir	Corticoïdes	Corticoïdes date	Tocilizumab	Anakinra	Anakinra date	Augmentin	Augmentin date	Spiramycine	Spiramycine date	Erythromycine	Erythromycine date	Cefotaxime
1	1	71	F	1		1	1.6	110	42.9687	1	1	0	0	0	0	0	colopathie	0	0	0	4	UHCD	0	1	0	4	0	#VALUE!	#VALUE!	,	1	2020-03-26	0		0		0	0		0	0		0		1	2020-03-26	0		1
2	0	65	M	0		1	1.7	92	31.8339	1	0	1	1	0	0	0	CMI, PM, Dao, dyslip, emphysème	0	0	1	8	NEURO	0	0	1	2	0	#VALUE!	#VALUE!	,	0		0		1	2020-03-30	0	1	2020-03-30	0	0	2020-04-09	0		1	2020-03-30	0		1
3	0	73	F	1		1	1.6	100	39.0625	1	0	0	0	0	0	0	0	0	0	1	2	NEURO	0	0	1	15	0	#VALUE!	#VALUE!		0		0		1	2020-04-02	0	1	2020-04-03	0	0		0		1	2020-04-06	0		1
4	1	54	M	0	24	0	1.91	85.5	23.4369	0	1	0	0	0	0	0	VHB	0	0	0	5	REA	1	0	0	7	1	6	-1	0	1	2020-03-30	1	2020-03-28	0		0	0		0	0		0		1	2020-03-31	0		1
5	2	44	F	1	24	1	,	,	#VALUE!	1	1	0	0	0	0	0	0	0	0	0	5	UHCD	0	1	0	3	1	5	2	,	1	2020-03-27	0		0		0	0		0	0		0		1	2020-03-27	0		1
6	1	69	M	0	29	1	1.8	100	30.8642	0	0	0	0	0	0	0	0	0	0	0	5	UAU	0	0	1	7	1	12	5	oui	0		0		0		0	1	2020-04-07	0	0		0		1	2020-04-04	0		1
7	1	50	M	0		1	1.92	155	42.0464	1	1	0	0	0	0	0	SAOS, stéatose	0	0	1	8	UHCD	0	1	0	4	0	#VALUE!	#VALUE!	,	1	2020-03-30	0		0		0	1	2020-04-03	0	0		0		1	2020-03-30	0		1
8	2	69	M	0	73	1	1.71	90	30.7787	1	0	0	0	0	0	0	glaucome, hypothyr	0	0	1	16	UAU	0	0	1	2	1	5	3		1	2020-04-04	0		0		0	1	2020-04-05	0	0		1	2020-04-02	0		0		0
9	0	81	M	0		0	1.75	80	26.1224	0	0	0	1	0	0	1	cancer de prostate radiothérapé 2017, paralysie diaphragmatique	0	0	0	5	UAU	0	0	1	2	0	#VALUE!	#VALUE!	,	0		0		0	2020-04-15	0	1	2020-04-10	0	0		0		1	2020-04-04	0		1
10	2	70	M	0	45	1	,	103	#VALUE!	1	0	0	0	0	1	0	AVC	0	0	0	5	UHCD	0	1	0	3	1	3	0	,	1	2020-04-04	0		1	2020-04-03	0	1	2020-04-04	0	0		0		1	2020-04-02	0		1
11	1	68	M	0		0	,	75	#VALUE!	0	1	0	1	0	0	0	asthme	1	0	0	2	MIR	0	0	1	8	0	#VALUE!	#VALUE!	,	1	2020-03-24	1	2020-03-24	0		0	0		0	0		0		0		0		1
12	2	66	M	0	63	1	1.7	85	29.4118	0	0	0	0	0	0	0	PHC	0	0	0	6	REA	1	0	0	4	1	5	1	non	1	2020-04-01	0		0		0	1	2020-03-31	0	0		0		0		0		0
13	2	54	F	1	59	1	1.6	77	30.0781	1	0	0	0	0	0	0	PTG	0	0	0	6	UHCD	0	1	0	5	1	6	1	oui (2/4/20)	1	2020-04-04	0		0		0	1	2020-04-04	0	0		0		0		0		1
14	2	61	F	1	66	1	1.68	122.6	43.4382	0	0	0	0	0	0	0	0	0	0	0	7	UHCD	0	1	0	5	1	6	1		1	2020-03-26	0		0		0	0		0	0		0		1	2020-03-27	0		1
15	2	54	M	0	29	0	1.75	80	26.1224	0	0	0	0	0	0	0	0	0	0	0	4	UHCD	0	1	0	1	1	5	4	,	1	2020-03-27	0		0		0	0		0	0		0		1	2020-03-30	0		1
16	1	74	M	0		0	1.74	76	25.1024	1	0	0	1	1	0	0	insuffisance rénale chronique, emphysème asympto, FA	0	0	1	14	CHIR VISC	0	0	1	4	0	#VALUE!	#VALUE!		0		0		0		0	1	2020-04-10	0	1	2020-04-11	1	2020-04-09	0		0		0
17	2	59	M	0	57	0	1.82	92	27.7744	0	0	0	0	0	0	0	0	0	0	0	8	REA	1	0	0	2	1	2	0	,	0		0		0		0	0		0	0		0		1	2020-03-27	0		1
18	2	52	M	0	34	1	1.62	79	30.1021	1	0	0	0	0	0	0	0	0	1	1	6	UHCD	0	1	0	1	1	3	2		0		0		0		0	0		0	0		0		1	2020-03-26	0		1
19	2	66	M	0	61	0	1.8	86	26.5432	1	1	0	0	0	0	0	0	0	0	0	12	UHCD	0	1	0	1	1	3	2	,	0		0		0		0	0		0	0		0		1	2020-03-28	0		1
20	1	52	F	1	25	1	,	95	#VALUE!	1	0	0	0	0	0	0	0	0	0	1	6	UHCD	0	1	0	4	1	5	1		0		0		0		0	0		0	0		0		1	2020-03-23	0		1
21	2	71	M	0	33	0	1.76	72	23.2438	1	1	0	0	0	0	0	0	0	0	0	10	UHCD	0	1	0	4	1	4	0	non	0		0		0		0	0		0	0		0		0		0		0
22	1	64	M	0		,	,	,	#VALUE!	1	1	0	0	0	0	0	HBP	0	0	1	11	UHCD	0	1	0	8	0	#VALUE!	#VALUE!	Oui	1	2020-03-29	0		0		0	1	2020-04-03	0	0		1	2020-03-29	1	2020-03-29	0		0
23	0	47	M	0	24	0	1.75	76	24.8163	0	0	0	0	0	0	0	0	0	0	0	14	Med int	0	0	1	9	1	9	0	oui	1	2020-03-30	0		0		0	0		0	0		1	2020-04-01	1	2020-04-01	0		0
24	0	54	M	0	26	0	1.75	82	26.7755	1	0	0	1	0	0	0	emphysème	0	0	0	7	UHCD	0	1	0	3	1	3	0	,	0		0		0		0	0		0	0		0		1	2020-03-29	0		1
25	2	63	M	0	64	0	,	90	#VALUE!	0	0	0	0	0	1	0	AVC, cardiopathie, EP	0	0	0	5	UHCD	0	1	0	1	1	2	1	,	0		0		0		0	0		0	0		1	2020-03-24	0		0		0
26	1	50	M	0		1	1.84	118	34.8535	0	0	0	0	0	0	0	0	0	0	0	7	UHCD	0	1	0	4	0	#VALUE!	#VALUE!		0		0		0		0	1	2020-04-02	0	0		0		0		0		1
27	1	45	M	0		0	1.72	74	25.0135	0	0	0	0	0	0	0	ulcère gastrique	0	0	0	11	UHCD	0	1	0	0	0	#VALUE!	#VALUE!	,	0		0		0		0	0	2020-04-09	0	0		0		1	2020-04-06	0		1
28	2	60	M	0	42	1	1.7	112	38.7543	1	0	0	0	1	0	0	dissection aortique, insuffisance rénale chronique	0	0	1	4	UHCD	0	1	0	1	1	4	3	non	0		0		0		0	1	2020-04-07	0	0		0		1	2020-04-06	0		1
29	1	68	M	0		1	1.67	93	33.3465	1	1	0	0	0	1	0	AVC	0	0	0	6	UHCD	0	1	0	2	0	#VALUE!	#VALUE!	,	0		0		0		0	1	2020-04-05	0	0		0		0		0		0
30	2	64	M	0	57	0	1.75	75.5	24.6531	1	0	0	0	1	0	0	hépatite C, FA, insuff rénale chro	0	0	1	6	NEURO	0	0	1	1	1	5	4		0		0		0		0	0	2020-04-18	0	0		0		1	2020-04-06	0		1
31	1	67	F	1	30	0	1.65	57.6	21.157	1	0	0	0	0	0	0	0	0	0	1	6	REA	1	0	0	6	1	6	0	oui	0		1	2020-04-02	0		0	1	2020-04-04	0	0		0		0		0		1
32	2	60	F	1	75	0	1.69	71	24.8591	1	0	0	0	0	0	0	0	0	0	1	6	REA	1	0	0	1	1	1	0	,	0		0		0		0	0		0	0		0		1	2020-04-02	0		1
33	0	81	M	0		0	,	,	#VALUE!	0	1	0	1	0	0	0	BPCO	0	0	0	0	Med int	0	0	1	15	0	#VALUE!	#VALUE!		0		0		0		0	1	2020-04-07	0	0	2020-04-09	1	2020-04-02	0		0		1
34	2	65	M	0	42	0	1.8	95	29.321	1	1	0	0	1	0	0	insuffisance rénale chronique	0	0	1	6	UHCD	0	1	0	0	1	1	1		0		0		0		0	0		0	0		0		0		1	2020-04-09	1
35	2	51	M	0	29	0	1.72	70	23.6614	1	1	0	0	0	0	0	0	0	0	1	7	REA	1	0	0	6	1	6	0	,	1	2020-03-29	1	2020-03-29	0		0	1	2020-04-02	0	0		0		0		0		1
36	1	69	M	0		0	1.75	75	24.4898	1	0	0	0	1	0	0	insuffisance rénale chronique	0	0	1	6	MIR	0	0	1	4	0	#VALUE!	#VALUE!	,	0		0		1	2020-04-11	0	1	2020-04-07	0	1	2020-04-19	0		0		0		0
37	0	76	F	1		1	,	,	#VALUE!	1	0	0	0	0	0	0	gonarthrose	0	0	0	3	UHCD	0	1	0	0	0	#VALUE!	#VALUE!	oui	0		0		0		0	1	2020-04-08	0	0		0		0		1	2020-04-08	1
38	2	80	M	0	71	0	1.79	90	28.089	1	1	0	0	0	0	0	méningo encéph HSV	0	0	1	5	UHCD	0	1	0	5	1	7	2	,	0		0		0		0	0		0	0	2020-04-16	1	2020-04-10	1	2020-04-14	0		1
39	2	73	M	0	83	0	1.63	63	23.7118	1	0	0	0	0	0	0	HBP	0	0	1	10	MIR	0	0	1	5	1	7	2	,	0		0		0		0	0		0	0		1	2020-03-31	1	2020-04-01	0		1
40	2	48	M	0	60	0	1.82	98.5	29.7367	0	0	0	1	0	0	0	asthme	0	0	0	10	UHCD	0	1	0	1	1	2	1	,	0		0		0		0	1	2020-04-07	0	0		0		1	2020-04-07	0		1
41	1	61	M	0		0	,	64	#VALUE!	0	0	0	0	0	0	0	0	0	0	0	10	UHCD	0	1	0	1	0	#VALUE!	#VALUE!	,	0		0		0		0	1	2020-04-09	0	0		0		0		1	2020-04-09	1
42	2	74	F	1	39	0	1.55	59	24.5578	0	0	0	1	0	0	0	asthme PTG	0	0	0	4	UHCD	0	1	0	6	1	6	0	,	0		0		0		0	1	2020-04-08	0	0		0		0		1	2020-04-09	1
43	2	40	M	0	27	1	1.74	93	30.7174	0	1	0	1	0	0	0	VHB, bilh, asthme, dyslip	0	0	0	5	REA	1	0	0	5	1	5	0	oui	1	2020-04-08	0		0		0	1	2020-04-11	0	1	2020-04-13	1	2020-04-08	0		0		0
44	0	76	F	1		1	,	83.9	#VALUE!	1	1	0	0	0	0	0	épilepsie	0	0	0	3	UHCD	0	1	0	2	0	#VALUE!	#VALUE!	,	0		0		0		0	1	2020-04-17	0	0		0		0		0		1
45	2	53	M	0	57	0	1.79	80	24.968	1	0	0	0	0	0	0	dyslip, TVP	0	0	0	7	UHCD	0	1	0	2	1	3	1	,	0		0		0		0	1	2020-04-17	0	1	2020-04-17	1	2020-04-16	0		0		0
46	0	64	F	1	43	0	1.58	70	28.0404	1	1	0	0	0	0	0	0	0	0	1	7	REA	1	0	0	1	1	1	0	,	1	2020-04-09	0		0		0	1	2020-04-09	0	1	2020-04-11	1	2020-04-09	0		0		0
47	2	73	M	0	64	0	1.65	76	27.9155	1	0	0	1	0	0	0	emphysème	0	0	0	9	UHCD	0	1	0	1	1	2	1	,	0		0		0		0	1	2020-04-14	0	1	2020-04-14	0		0		0		1
48	0	90	M	0		0	,	,	#VALUE!	0	0	1	0	0	0	0	IDM	0	0	1	12	UHCD	0	1	0	3	0	#VALUE!	#VALUE!	,	0		0		0		0	1	2020-04-12	0	1	2020-04-12	0		0		0		1
49	1	67	F	1		0	1.6	75	29.2969	1	0	0	0	0	0	0	0	0	0	0	9	UHCD	0	1	0	5	0	#VALUE!	#VALUE!	,	1	2020-04-16	0		0		0	1	2020-04-16	0	0		1	2020-04-15	0		0		0
																																										traitement postérieur à arrêt CPAP
[truncated: 62 more columns]

## Sheet: Feuil2
Durée VM
24
34
15
43
9
4
20
10
65
5
9
25
19
8
10
18
68
11
10
17
23
76
13
16
19
16
16.5
10
22.25
